# Supplementary material for: Phenotypic and Genomic Local Adaptation across Latitude and Altitude in Populus trichocarpa
Source: Genome Biol Evol. 2019 Jul 22;11(8):2256–72. doi: 10.1093/gbe/evz151 (PMC6735766; doi:10.1093/gbe/evz151)
Supplement: evz151_Supplementary_Data [file evz151_supplementary_data.zip]

Archive with 2 entries (2 files):
- supplemental_tables_R1.docx
- Zhang_et_al_supplemental_figures_R1.pdf
